# Supplementary material for: Knowledge and Prior Use of HIV Self-Testing in Madrid and Barcelona among Men Who Have Sex with Men More than One Year after Its Legal Authorization in Spain
Source: Int J Environ Res Public Health. 2022 Jan 19;19(3):1096. doi: 10.3390/ijerph19031096 (PMC8834423; doi:10.3390/ijerph19031096)
Supplement: Supplementary file 1 [file ijerph-19-01096-s001.zip]

Archive with 1 entries (1 files):
- ijerph-1498625-supplementary.pdf
